# Supplementary material for: Development of Bisphenol-A-Glycidyl-Methacrylate- and Trimethylolpropane-Triacrylate-Based Stereolithography 3D Printing Materials
Source: Polymers (Basel). 2022 Nov 29;14(23):5198. doi: 10.3390/polym14235198 (PMC9736893; doi:10.3390/polym14235198)
Supplement: Supplementary file 1 [file polymers-14-05198-s001.zip]

Archive with 1 entries (1 files):
- polymers-2007500-supplementary.pdf
